# Supplementary material for: Hemoglobin S and C affect biomechanical membrane properties of P. falciparum-infected erythrocytes
Source: Commun Biol. 2019 Aug 13;2:311. doi: 10.1038/s42003-019-0556-6 (PMC6692299; doi:10.1038/s42003-019-0556-6)
Supplement: Supplementary file 3 — Supplementary Data 1 [file 42003_2019_556_MOESM3_ESM.xlsx]

## Sheet: HbAA
	HbAA as presented in Figure 2																										Figure 1a								Figure 1b
		Bending Modulus κ [10-19 N m]						Surface Tension σ [10-6 N m-1]						Membrane Confinement γ [106 N m-3]						Apparent RBC Viscosity ηRBC [10-2 N m-2 s]							qx = wavenumber								f = frequency
		Uninfected		Ring		Trophozoite		Uninfected		Ring		Trophozoite		Uninfected		Ring		Trophozoite		Uninfected		Ring		Trophozoite			MSD = mean square displacement								MSD = mean square displacement
																											U = uninfected								u = uninfected
	average	2.68167		2.62067		3.44862		0.73119		1.30133		3.25414		0.511667		1.86433		5.27945		1.17476		1.93133		8.83207			R = ring stage								r = ring stage
	std	0.583352		1.00634		1.40751		0.153176		0.51308		1.55905		0.212456		1.4966		3.92638		0.694613		1.12416		5.17899			T = trophozoite stage								t = trophozoite stage
	1	2.11		1.71		2.9		0.77		0.94		4.42		0.94		3.79		5.548		0.85		0.73		7.05
	2	2.1		3.03		2.18		0.69		0.76		2.77		0.59		1.86		6.454		1.29		0.83		4.21				U		R		T				U		R		T
	3	4.44		1.51		4.53		0.8		1.19		7.41		0.22		1.35		6.394		0.47		0.65		6.55				qx [106 m-1]	MSD [10-18 m2]	qx [106 m-1]	MSD [10-18 m2]	qx [106 m-1]	MSD [10-18 m2]			f [s-1]	MSD [10-18 m2]	f [s-1]	MSD [10-18 m2]	f [s-1]	MSD [10-18 m2]
	4	2.09		1.97		2.53		0.6		2.73		1.78		0.58		0.58		8.662		0.45		0.47		9.79
	5	2.62		3.13		5.61		0.77		1.11		3.53		0.44		2.26		4.13		1.11		3.05		3.91				0	7.41867	0	3.90436	0	0.868751			1.63265	69.1725	1.63265	25.6308	1.63265	14.3469
	6	2.09		2.44		5.57		0.55		1.65		5.21		0.32		7.96		0.743		0.43		2.19		5.97				0.225788	25.2613	0.231031	16.983	0.249937	17.6088			2.44898	60.7695	2.44898	24.4992	2.44898	8.54365
	7	2.9		3.78		1.41		0.86		0.55		2.44		0.79		2.12		4.285		0.37		3.53		8.09				0.451576	155.402	0.462061	45.1842	0.499875	20.3663			3.26531	21.1677	3.26531	22.218	3.26531	9.96448
	8	2.52		1.94		3.56		0.76		0.88		3.13		0.49		1.14		12.819		1.57		3.45		9.31				0.677363	75.6407	0.693092	28.2183	0.749812	14.8267			4.08163	28.1479	4.08163	10.4277	4.08163	6.80222
	9	2.8		0.69		5.5		0.9		0.8		2.65		0.71		1		3.147		2.21		1.49		23.67				0.903151	49.2515	0.924123	19.4118	0.999749	7.15156			4.89796	19.5656	4.89796	5.78114	4.89796	3.06155
	10	2.8		2.63		4.1		0.71		0.94		0.77		0.7		0.63		13.774		2.89		0.59		20.25				1.12894	40.4784	1.15515	16.4952	1.24969	7.54335			5.71429	11.4557	5.71429	5.53733	5.71429	7.64564
	11	3.27		2.73		5.86		0.83		1.4		2.9		0.69		1.11		4.635		1.75		3.39		6.57				1.35473	27.6311	1.38618	16.1449	1.49962	7.10208			6.53061	6.72162	6.53061	3.94627	6.53061	2.49465
	12	2.3		5.21		3.6		0.51		1.28		2.09		0.57		4.05		2.865		0.83		3.23		5.91				1.58051	25.3058	1.61721	10.2496	1.74956	4.52336			7.34694	17.1792	7.34694	6.43007	7.34694	3.73806
	13	3.16		2.5		2.03		0.78		1.3		1.06		0.41		0.96		15		0.61		2.43		10.11				1.8063	17.5325	1.84825	9.16897	1.9995	5.37964			8.16327	10.2445	8.16327	6.25082	8.16327	6.95434
	14	2.02		5.3		3.95		0.48		1.54		1.11		0.77		2.33		3.98		2.41		1.29		4.87				2.03209	12.1782	2.07928	8.7055	2.24944	3.22935			8.97959	7.24673	8.97959	4.97585	8.97959	3.8993
	15	2.77		2.42		1.25		0.67		1.42		5.46		0.35		1.06		0.339		0.39		3.51		3.97				2.25788	10.1865	2.31031	6.96453	2.49937	3.28615			9.79592	15.5504	9.79592	0.805043	9.79592	4.70185
	16	3.25		1.97		3.79		0.67		0.79		3		0.62		2.03		3.4		0.65		2.17		7.77				2.48367	6.40281	2.54134	5.56273	2.74931	3.01106			10.6122	5.66392	10.6122	3.77027	10.6122	1.94506
	17	2.2		2.31		1.93		0.48		0.89		1.42		0.51		1.1		0.728		0.67		0.67		13.53				2.70945	3.88801	2.77237	3.90435	2.99925	2.55283			11.4286	15.597	11.4286	3.84888	11.4286	3.47662
	18	2.55		2.48		3.92		0.82		1.45		0.92		0.52		0.62		4.485		1.71		0.33		6.01				2.93524	2.93247	3.0034	3.18324	3.24919	2.07955			12.2449	9.46361	12.2449	1.62381	12.2449	2.27156
	19	2.66		2.11		5.16		0.92		1.57		4.22		0.44		0.47		1.803		1.37		1.97		5.37				3.16103	2.17476	3.23443	2.48861	3.49912	1.61906			13.0612	5.72749	13.0612	2.32292	13.0612	3.31481
	20	2.94		3.16		5.45		0.8		2.71		4.23		0.49		1.12		1.757		1.07		1.11		4.09				3.38682	1.59903	3.46546	2.01236	3.74906	1.11852			13.8776	4.79527	13.8776	1.45633	13.8776	3.91605
	21	2.12		1.83		3.98		0.47		2.26		3.88		0.18		1.43		0.727		0.57		2.35		14.21				3.6126	0.957781	3.69649	1.23095	3.999	0.962607			14.6939	3.44708	14.6939	2.2778	14.6939	2.12879
	22	2.46		4.28		3.45		1.13		1.66		6.33		0.83		2.05		3.24		0.85		3.03		3.91				3.83839	0.775434	3.92752	0.900532	4.24893	0.902411			15.5102	4.9356	15.5102	2.37904	15.5102	2.0151
	23	2.27		3.04		3.79		0.75		1.15		2.69		0.75		1.96		10.634		0.59		0.47		15.17				4.06418	0.528111	4.15855	0.659136	4.49887	0.384458			16.3265	3.30758	16.3265	2.64738	16.3265	2.06256
	24	2.75		2.3		1.14		0.75		1.38		4.04		0.89		2.28		3.999		1.07		2.95		5.33				4.28997	0.450452	4.38958	0.540658	4.74881	0.883228			17.1429	3.09014	17.1429	1.27556	17.1429	1.25007
	25	2.43		1.94		1.61		0.78		1.35		2.66		0.59		4.35		0.917		0.81		0.39		4.69				4.51576	0.347809	4.62061	0.402626	4.99875	0.378665			17.9592	2.76725	17.9592	1.53424	17.9592	2.47909
	26	2.1		3.38		3.18		1.13		0.93		3.77		0.27		1.6		9.727		1.93		1.15		8.15				4.74154	0.300312	4.85164	0.329229	5.24868	0.384458			18.7755	4.00349	18.7755	1.15145	18.7755	0.852526
	27	3.45		2.91		2.34		0.65		0.91		3.65		0.55		0.42		7.682		0.49		3.67		11.41				4.96733	0.254819	5.08267	0.259445	5.49862	0.345401			19.5918	5.28485	19.5918	0.481328	19.5918	0.729313
	28	2.27		1.43		1.87		0.7		1.24		3.1		0.57		0.92		6		0.67		2.47		19.31				5.19312	0.167467	5.31371	0.183884	5.74856	0.259926
	29	1.88		2.68		3.82		0.66		1.37		3.73		0.31		1.59		5.23		1.58		1.71		6.95				5.41891	0.164346	5.54474	0.172712	5.9985	0.222052
	30	3.39		1.81				0.59		0.89				0.46		1.79				0.45		2.67						5.6447	0.145743	5.77577	0.170739	6.24843	0.226927
	31	2.08						0.69						0.03						0.39								5.87048	0.150005	6.0068	0.121352	6.49837	0.186693
	32	2.87						0.69						0.16						2.57								6.09627	0.117263	6.23783	0.10737	6.74831	0.176644
	33	2.52						0.55						0.41						0.97								6.32206	0.115318	6.46886	0.110853	6.99824	0.119288
	34	2.33						0.55						0.28						0.35								6.54785	0.0999873	6.69989	0.0888266	7.24818	0.146274
	35	2.79						0.61						0.51						1.82								6.77363	0.0824955	6.93092	0.0860232	7.49812	0.176586
	36	2.82						0.88						0.46						1.77								6.99942	0.098184	7.16195	0.0762683	7.74806	0.127968
	37	3.93						0.97						0.69						1.21								7.22521	0.083095	7.39298	0.074195	7.99799	0.147031
	38	4.08						0.62						0.21						2.37								7.451	0.0661392	7.62401	0.061091	8.24793	0.112212
	39	3.39						0.88						0.33						1.87								7.67679	0.0715257	7.85504	0.0641256	8.49787	0.125636
	40	2.73						0.86						0.73						0.49								7.90257	0.0713322	8.08607	0.0637712	8.74781	0.106192
	41	2.18						0.72						0.8						1.81								8.12836	0.0574043	8.3171	0.0570942	8.99774	0.103556
	42	2.2						0.71						0.33						1.61								8.35415	0.0585133	8.54813	0.0503597	9.24768	0.081086
	43																											8.57994	0.0577376	8.77917	0.0541079	9.49762	0.0824248
	44																											8.80572	0.0555389	9.0102	0.0656684	9.74756	0.0892099
	45																											9.03151	0.0467297	9.24123	0.0607832	9.99749	0.0816482
																												9.2573	0.0484478	9.47226	0.0479585	10.2474	0.109978
	(n)	42		30		29		42		30		29		42		30		29		42		30		29				9.48309	0.0531216	9.70329	0.0459529	10.4974	0.0572362
	(N)	4		3		4		4		3		4		4		3		4		4		3		4				9.70888	0.0534871	9.93432	0.0428208	10.7473	0.0735035
																												9.93466	0.043664	10.1653	0.043052	10.9972	0.056415
																												10.1605	0.0430944	10.3964	0.0420226	11.2472	0.0617323
																												10.3862	0.0422925	10.6274	0.0394047	11.4971	0.0922017
																												10.612	0.0398759	10.8584	0.0371708	11.7471	0.065831
																												10.8378	0.0374113	11.0895	0.0413975	11.997	0.0823723
																												11.0636	0.0386184	11.3205	0.0344528	12.2469	0.060893
																												11.2894	0.035181	11.5515	0.0382008	12.4969	0.0734759
One-way Anova																												11.5152	0.0327832	11.7826	0.0335258	12.7468	0.062437
P Values		0.50603		0.275951		0.161281		0.881306		0.500768		0.752739		0.379858		0.543355		0.44389		0.447064		0.737494		0.685355				11.741	0.0342828	12.0136	0.0290098	12.9967	0.0447871
																												11.9668	0.0311606	12.2446	0.033905	13.2467	0.0660098
	Donor I																											12.1925	0.0369211	12.4757	0.0319004	13.4966	0.0636019
	Donor II																											12.4183	0.031961	12.7067	0.0301487	13.7466	0.0454518
	Donor III																											12.6441	0.030681	12.9377	0.0286847	13.9965	0.0510478
	Donor IV																											12.8699	0.0285251	13.1687	0.0265675	14.2464	0.0364518
																												13.0957	0.0274199	13.3998	0.0251014	14.4964	0.0346253
																												13.3215	0.026864	13.6308	0.0243549	14.7463	0.0397627
																												13.5473	0.0215765	13.8618	0.0231891	14.9962	0.0258812
																												13.7731	0.0196784	14.0929	0.0209773	15.2462	0.0322864
																												13.9988	0.020929	14.3239	0.0209537	15.4961	0.0501555
																												14.2246	0.0259774	14.5549	0.0218624	15.7461	0.0497735
																												14.4504	0.0210829	14.786	0.0213759	15.996	0.025801
																												14.6762	0.0197011	15.017	0.0182824	16.2459	0.0246753
																												14.902	0.0180548	15.248	0.0199016	16.4959	0.0392387
																												15.1278	0.0215391	15.4791	0.0184071	16.7458	0.0405919
																												15.3536	0.0166883	15.7101	0.0191464	16.9957	0.030516
																												15.5794	0.0188512	15.9411	0.0191438	17.2457	0.0320624
																												15.8051	0.0161774	16.1721	0.0162448	17.4956	0.0262286
																												16.0309	0.0138088	16.4032	0.0137791	17.7455	0.0256341
																												16.2567	0.0147146	16.6342	0.0140714	17.9955	0.0289624
																												16.4825	0.0137902	16.8652	0.0139513	18.2454	0.0209558
																												16.7083	0.014277	17.0963	0.0147363	18.4954	0.030951
																												16.9341	0.0141031	17.3273	0.0142567	18.7453	0.0195465
																												17.1599	0.0137326	17.5583	0.0137233	18.9952	0.0220968
																												17.3857	0.0123247	17.7894	0.0134671	19.2452	0.0144133
																												17.6114	0.0121219	18.0204	0.0106366	19.4951	0.0174764
																												17.8372	0.00958043	18.2514	0.0118569	19.745	0.0235928
																												18.063	0.0120645	18.4825	0.0105972	19.995	0.024764
																												18.2888	0.0105998	18.7135	0.0102926	20.2449	0.0168979
																												18.5146	0.00946576	18.9445	0.00978272	20.4949	0.0154374
																												18.7404	0.00851778	19.1755	0.0101109	20.7448	0.0137186
																												18.9662	0.00944493	19.4066	0.00908791	20.9947	0.0130412
																												19.192	0.00775771	19.6376	0.00915561	21.2447	0.0171421
																												19.4178	0.00775976	19.8686	0.00846758	21.4946	0.0112721
																												19.6435	0.00777797	20.0997	0.00792008	21.7445	0.0120165
																												19.8693	0.00653574	20.3307	0.00874083	21.9945	0.014394
																												20.0951	0.00736903	20.5617	0.00808265	22.2444	0.0122435
																												20.3209	0.00631756	20.7928	0.00734454	22.4944	0.00747318
																												20.5467	0.00665252	21.0238	0.00713207	22.7443	0.0136323
																												20.7725	0.00628083	21.2548	0.00739313	22.9942	0.0119293
																												20.9983	0.00541874	21.4859	0.00771518	23.2442	0.00862602
																												21.2241	0.00688855	21.7169	0.00530217	23.4941	0.00754881
																												21.4498	0.00557909	21.9479	0.00663318	23.744	0.0109186
																												21.6756	0.00603966	22.1789	0.00641609	23.994	0.011916
																												21.9014	0.00496074	22.41	0.00711736	24.2439	0.011002
																												22.1272	0.00493532	22.641	0.00553236	24.4939	0.00828425
																												22.353	0.0053146	22.872	0.00572709	24.7438	0.00883
																												22.5788	0.00459167	23.1031	0.00578393	24.9937	0.0105723
																												22.8046	0.00503369	23.3341	0.00496106	25.2437	0.00402405
																												23.0304	0.00438981	23.5651	0.00561786	25.4936	0.00985597
																												23.2561	0.00455402	23.7962	0.00517043	25.7435	0.00703718
																												23.4819	0.00415123	24.0272	0.00577852	25.9935	0.00697633
																												23.7077	0.00401292	24.2582	0.00475607	26.2434	0.00888525
																												23.9335	0.00422843	24.4893	0.0046906	26.4934	0.00686393
																												24.1593	0.00432375	24.7203	0.00433615	26.7433	0.00559147
																												24.3851	0.00377025	24.9513	0.0050399	26.9932	0.00708794
																												24.6109	0.00383161	25.1823	0.00408738	27.2432	0.0067734
																												24.8367	0.00390291	25.4134	0.00498025	27.4931	0.00579594
																												25.0624	0.00388496	25.6444	0.00493981	27.743	0.00744614
																												25.2882	0.00370666	25.8754	0.00446541	27.993	0.00506066
																												25.514	0.00394708	26.1065	0.00466084	28.2429	0.00603612
																												25.7398	0.00403662	26.3375	0.00526968	28.4929	0.00769637
																												25.9656	0.00342077	26.5685	0.00450867	28.7428	0.00535958
																												26.1914	0.00366813	26.7996	0.00434656	28.9927	0.00533577
																												26.4172	0.00345222	27.0306	0.0044676	29.2427	0.00766642
																												26.643	0.00344038	27.2616	0.00477083	29.4926	0.00778795
																												26.8687	0.00366558	27.4926	0.00394631	29.7425	0.00472901
																												27.0945	0.0036284	27.7237	0.00394969	29.9925	0.00536079
																												27.3203	0.00384993	27.9547	0.00396192	30.2424	0.00529387
																												27.5461	0.00357325	28.1857	0.0036208	30.4924	0.00524795
																												27.7719	0.00353889	28.4168	0.00421066	30.7423	0.00497574
																												27.9977	0.00374257	28.6478	0.00446481	30.9922	0.00592915
																												28.2235	0.00347663	28.8788	0.00401245	31.2422	0.006634
																												28.4493	0.00318867	29.1099	0.0043474	31.4921	0.00502135
																												28.6751	0.00340798	29.3409	0.00413027	31.742	0.00476141
																												28.9008	0.00249574	29.5719	0.00264577	31.992	0.0050656
																												29.1266	0.00340798	29.803	0.00413027	32.2419	0.00476141
																												29.3524	0.00318867	30.034	0.0043474	32.4919	0.00502135
																												29.5782	0.00347663	30.265	0.00401245	32.7418	0.006634
																												29.804	0.00374257	30.496	0.00446481	32.9917	0.00592915
																												30.0298	0.00353889	30.7271	0.00421066	33.2417	0.00497574
																												30.2556	0.00357325	30.9581	0.0036208	33.4916	0.00524795
																												30.4814	0.00384993	31.1891	0.00396192	33.7415	0.00529387
																												30.7071	0.0036284	31.4202	0.00394969	33.9915	0.00536079
																												30.9329	0.00366558	31.6512	0.00394631	34.2414	0.00472901
																												31.1587	0.00344038	31.8822	0.00477083	34.4913	0.00778795
																												31.3845	0.00345222	32.1133	0.0044676	34.7413	0.00766642
																												31.6103	0.00366813	32.3443	0.00434656	34.9912	0.00533577
																												31.8361	0.00342077	32.5753	0.00450867	35.2412	0.00535958
																												32.0619	0.00403662	32.8064	0.00526968	35.4911	0.00769637
																												32.2877	0.00394708	33.0374	0.00466084	35.741	0.00603612
																												32.5134	0.00370666	33.2684	0.00446541	35.991	0.00506066
																												32.7392	0.00388496	33.4994	0.00493981	36.2409	0.00744614
																												32.965	0.00390291	33.7305	0.00498025	36.4908	0.00579594
																												33.1908	0.00383161	33.9615	0.00408738	36.7408	0.0067734
																												33.4166	0.00377025	34.1925	0.0050399	36.9907	0.00708794
																												33.6424	0.00432375	34.4236	0.00433615	37.2407	0.00559147
																												33.8682	0.00422843	34.6546	0.0046906	37.4906	0.00686393
																												34.094	0.00401292	34.8856	0.00475607	37.7405	0.00888525
																												34.3197	0.00415123	35.1167	0.00577852	37.9905	0.00697633
																												34.5455	0.00455402	35.3477	0.00517043	38.2404	0.00703718
																												34.7713	0.00438981	35.5787	0.00561786	38.4903	0.00985597
																												34.9971	0.00503369	35.8098	0.00496106	38.7403	0.00402405
																												35.2229	0.00459167	36.0408	0.00578393	38.9902	0.0105723
																												35.4487	0.0053146	36.2718	0.00572709	39.2402	0.00883
																												35.6745	0.00493532	36.5028	0.00553236	39.4901	0.00828425
																												35.9003	0.00496074	36.7339	0.00711736	39.74	0.011002
																												36.126	0.00603966	36.9649	0.00641609	39.99	0.011916
																												36.3518	0.00557909	37.1959	0.00663318	40.2399	0.0109186
																												36.5776	0.00688855	37.427	0.00530217	40.4898	0.00754881
																												36.8034	0.00541874	37.658	0.00771518	40.7398	0.00862602
																												37.0292	0.00628083	37.889	0.00739313	40.9897	0.0119293
																												37.255	0.00665252	38.1201	0.00713207	41.2397	0.0136323
																												37.4808	0.00631756	38.3511	0.00734454	41.4896	0.00747318
																												37.7066	0.00736903	38.5821	0.00808265	41.7395	0.0122435
																												37.9324	0.00653574	38.8132	0.00874083	41.9895	0.014394
																												38.1581	0.00777797	39.0442	0.00792008	42.2394	0.0120165
																												38.3839	0.00775976	39.2752	0.00846758	42.4893	0.0112721
																												38.6097	0.00775771	39.5062	0.00915561	42.7393	0.0171421
																												38.8355	0.00944493	39.7373	0.00908791	42.9892	0.0130412
																												39.0613	0.00851778	39.9683	0.0101109	43.2392	0.0137186
																												39.2871	0.00946576	40.1993	0.00978272	43.4891	0.0154374
																												39.5129	0.0105998	40.4304	0.0102926	43.739	0.0168979
																												39.7387	0.0120645	40.6614	0.0105972	43.989	0.024764
																												39.9644	0.00958043	40.8924	0.0118569	44.2389	0.0235928
																												40.1902	0.0121219	41.1235	0.0106366	44.4888	0.0174764
																												40.416	0.0123247	41.3545	0.0134671	44.7388	0.0144133
																												40.6418	0.0137326	41.5855	0.0137233	44.9887	0.0220968
																												40.8676	0.0141031	41.8166	0.0142567	45.2387	0.0195465
																												41.0934	0.014277	42.0476	0.0147363	45.4886	0.030951
																												41.3192	0.0137902	42.2786	0.0139513	45.7385	0.0209558
																												41.545	0.0147146	42.5096	0.0140714	45.9885	0.0289624
																												41.7707	0.0138088	42.7407	0.0137791	46.2384	0.0256341
																												41.9965	0.0161774	42.9717	0.0162448	46.4883	0.0262286
																												42.2223	0.0188512	43.2027	0.0191438	46.7383	0.0320624
																												42.4481	0.0166883	43.4338	0.0191464	46.9882	0.030516
																												42.6739	0.0215391	43.6648	0.0184071	47.2382	0.0405919
																												42.8997	0.0180548	43.8958	0.0199016	47.4881	0.0392387
																												43.1255	0.0197011	44.1269	0.0182824	47.738	0.0246753
																												43.3513	0.0210829	44.3579	0.0213759	47.988	0.025801
																												43.577	0.0259774	44.5889	0.0218624	48.2379	0.0497735
																												43.8028	0.020929	44.8199	0.0209537	48.4878	0.0501555
																												44.0286	0.0196784	45.051	0.0209773	48.7378	0.0322864
																												44.2544	0.0215765	45.282	0.0231891	48.9877	0.0258812
																												44.4802	0.026864	45.513	0.0243549	49.2377	0.0397627
																												44.706	0.0274199	45.7441	0.0251014	49.4876	0.0346253
																												44.9318	0.0285251	45.9751	0.0265675	49.7375	0.0364518
																												45.1576	0.030681	46.2061	0.0286847	49.9875	0.0510478
																												45.3833	0.031961	46.4372	0.0301487	50.2374	0.0454518
																												45.6091	0.0369211	46.6682	0.0319004	50.4873	0.0636019
																												45.8349	0.0311606	46.8992	0.033905	50.7373	0.0660098
																												46.0607	0.0342828	47.1303	0.0290098	50.9872	0.0447871
																												46.2865	0.0327832	47.3613	0.0335258	51.2372	0.062437
																												46.5123	0.035181	47.5923	0.0382008	51.4871	0.0734759
																												46.7381	0.0386184	47.8233	0.0344528	51.737	0.060893
																												46.9639	0.0374113	48.0544	0.0413975	51.987	0.0823723
																												47.1897	0.0398759	48.2854	0.0371708	52.2369	0.065831
																												47.4154	0.0422925	48.5164	0.0394047	52.4868	0.0922017
																												47.6412	0.0430944	48.7475	0.0420226	52.7368	0.0617323
																												47.867	0.043664	48.9785	0.043052	52.9867	0.056415
																												48.0928	0.0534871	49.2095	0.0428208	53.2366	0.0735035
																												48.3186	0.0531216	49.4406	0.0459529	53.4866	0.0572362
																												48.5444	0.0484478	49.6716	0.0479585	53.7365	0.109978
																												48.7702	0.0467297	49.9026	0.0607832	53.9865	0.0816482
																												48.996	0.0555389	50.1337	0.0656684	54.2364	0.0892099
																												49.2217	0.0577376	50.3647	0.0541079	54.4863	0.0824248
																												49.4475	0.0585133	50.5957	0.0503597	54.7363	0.081086
																												49.6733	0.0574043	50.8267	0.0570942	54.9862	0.103556
																												49.8991	0.0713322	51.0578	0.0637712	55.2361	0.106192
																												50.1249	0.0715257	51.2888	0.0641256	55.4861	0.125636
																												50.3507	0.0661392	51.5198	0.061091	55.736	0.112212
																												50.5765	0.083095	51.7509	0.074195	55.986	0.147031
																												50.8023	0.098184	51.9819	0.0762683	56.2359	0.127968
																												51.028	0.0824955	52.2129	0.0860232	56.4858	0.176586
																												51.2538	0.0999873	52.444	0.0888266	56.7358	0.146274
																												51.4796	0.115318	52.675	0.110853	56.9857	0.119288
																												51.7054	0.117263	52.906	0.10737	57.2356	0.176644
																												51.9312	0.150005	53.1371	0.121352	57.4856	0.186693
																												52.157	0.145743	53.3681	0.170739	57.7355	0.226927
																												52.3828	0.164346	53.5991	0.172712	57.9855	0.222052
																												52.6086	0.167467	53.8301	0.183884	58.2354	0.259926
																												52.8343	0.254819	54.0612	0.259445	58.4853	0.345401
																												53.0601	0.300312	54.2922	0.329229	58.7353	0.384458
																												53.2859	0.347809	54.5232	0.402626	58.9852	0.378665
																												53.5117	0.450452	54.7543	0.540658	59.2351	0.883228
																												53.7375	0.528111	54.9853	0.659136	59.4851	1.01249
																												53.9633	0.775434	55.2163	0.900532	59.735	0.902411
																												54.1891	0.957781	55.4474	1.23095	59.985	0.962607
																												54.4149	1.59903	55.6784	2.01236	60.2349	1.11852
																												54.6406	2.17476	55.9094	2.48861	60.4848	1.61906
																												54.8664	2.93247	56.1405	3.18324	60.7348	2.07955
																												55.0922	3.88801	56.3715	3.90435	60.9847	2.55283
																												55.318	6.40281	56.6025	5.56273	61.2346	3.01106
																												55.5438	10.1865	56.8335	6.96453	61.4846	3.28615
																												55.7696	12.1782	57.0646	8.7055	61.7345	3.22935
																												55.9954	17.5325	57.2956	9.16897	61.9845	5.37964
																												56.2212	25.3058	57.5266	10.2496	62.2344	4.52336
																												56.447	27.6311	57.7577	16.1449	62.4843	7.10208
																												56.6727	40.4784	57.9887	16.4952	62.7343	7.54335
																												56.8985	49.2515	58.2197	19.4118	62.9842	7.15156
																												57.1243	75.6407	58.4508	28.2183	63.2341	14.8267
																												57.3501	155.402	58.6818	45.1842	63.4841	20.3663
																												57.5759	25.2613	58.9128	16.983	63.734	17.6088

## Sheet: HbAS
	HbAS as presented in Figure 3 and Supplementary Figure 1
		Bending Modulus κ [10-19 N m]						Surface Tension σ [10-6 N m-1]						Membrane Confinement γ [106 N m-3]						Apparent RBC Viscosity ηRBC [10-2 N m-2 s]
	(n)	Uninfected		Ring		Trophozoite		Uninfected		Ring		Trophozoite		Uninfected		Ring		Trophozoite		Uninfected		Ring		Trophozoite
	average	2.77415		2.4568		5.90077		0.824634		1.4436		3.23974		0.613659		2.30772		3.68254		0.941282		1.8836		9.1876
	std	0.574592		0.827752		1.20599		0.198225		0.573689		1.18035		0.205649		1.62897		2.33925		0.551786		1.40913		4.59506
	1	2.46		2.81		4.12		0.81		1.84		3.4		0.67		4.619		8.736		0.91		0.85		12.77
	2	1.95		4.42		4.61		0.68		1.83		6.45		0.75		5.428		0.816		0.73		0.75		17.31
	3	2.95		1.6		4.32		0.9		1.22		2.99		0.57		3.517		2.228		1.01		1.17		8.09
	4	3.49		3.07		8.97		0.99		2		3.26		0.03		1.627		0.17		0.47		3.89		7.01
	5	3.11		2.17		5.37		0.89		3.03		3.93		0.73		0.449		5.215		1.01		4.43		16.71
	6	4.27		1.05		5.06		0.63		1.2		3.37		0.74		1.958		11.607		0.49		3.67		1.03
	7	1.95		1.05		7.53		0.75		0.98		3.23		0.73		2.663		3.793		0.65		0.69		9.15
	8	2.43		2.41		4.53		1.01		1.55		4.46		0.71		5.748		3.775		0.45		2.11		8.49
	9	2.41		2.42		6.52		0.84		1.01		2.86		0.86		2.135		1.421		0.95		1.01		9.49
	10	1.78		2.33		6.05		0.56		1.5		5.11		0.83		2.067		2.059		2.17		3.93		7.01
	11	3.05		3.12		8.06		1.06		1.08		0.82		0.91		3.081		6.264		0.41		1.01		6.69
	12	2.78		1.53		8.13		0.71		1.47		2.3		0.75		2.023		3.901		0.55		0.97		7.87
	13	3.68		2.67		5.73		0.69		1.27		4.48		0.76		4.63		4.125		1.43		3.97		9.51
	14	3.55		2.4		8.74		0.97		1.03		3.45		0.31		3.141		2.68		0.85		3.93		7.71
	15	2.71		1.75		5.46		0.91		0.1		1.12		0.73		0.85		5.159		1.21		0.39		15.47
	16	2.05		3.19		5.82		0.73		0.74		2.04		0.87		0.025		5.956		1.47		0.77		18.09
	17	3.96		4		4.42		0.93		2.1		4.03		0.76		2.216		4.99		1.77		1.31		11.11
	18	2.28		1.7		5.06		0.93		1.59		4.12		0.57		4.71		2.306		1.45		0.47		13.61
	19	2.11		3.31		5.65		0.61		1.23		3.75		0.9		1.208		4.503		0.91		0.59		2.31
	20	2.73		2.96		6.09		0.8		1.51		2.85		0.57		0.808		3.299		1.59		0.49		8.23
	21	2.58		1.95		5.82		0.19		1.02		2.68		0.64		1.261		5.906		0.43		1.45		10.15
	22	2.79		2.49		5.74		0.8		2.41		4.86		0.66		1.737		3.195		0.47		4.01		11.29
	23	2.4		1.52		4.73		0.79		1.68		1.47		0.55		0.394		1.296		0.53		0.87		6.39
	24	2.8		2.33		6.86		0.78		1		2.73		0.5		0.932		1.561		0.79		2.95		2.63
	25	3.13		3.17		5.64		0.9		1.7		4.31		0.56		0.466		1.24		1.15		1.41		1.57
	26	2.37				4.42		1.12				4.46		0.67				0.275		0.43
	27	2.42				4.81		0.72				2.64		0.55				0.607		0.61
	28	2.16				6.66		1.57				3.1		0.59				3.15		2.79
	29	2.4				6.09		0.88				1.66		0.55				5.7		1.69
	30	3.57				7.42		0.96				1.06		0.75				4.03		0.77
	31	2.78				5.74		0.8				3.09		1.11				1.121		0.55
	32	2.9				4.73		0.95				3.07		0.42				2.25		0.39
	33	3.23				6.86		0.79				2.76		0.39				5.94		0.77
	34	2.93				5.64		0.61				3.19		0.31				4.4		0.47
	35	2.7				4.81		0.73				4.1		0.44				4.1		0.59
	36	2.69				6.66		0.97				1.59		0.47				2.68		0.79
	37	3.2				5.52		0.7				4.38		0.41				4.84		1.87
	38	3.1				5.62		0.76				3.16		0.64				6.225		0.75
	39	2.15				6.12		0.8				4.02		0.26				2.1		0.39
	40	2.12						0.73						0.65
	41	3.62						0.86						0.29
	42
	43
	44
	45
	(n)	41		25		39		41		25		39		41		25		39		39		25		25
	(N)	4		3		4		4		3		4		4		3		4		4		3		4
One-way Anova
P Values		0.738739		0.870329		0.626149		0.843485		0.309062		0.260397		0.058244		0.954474		0.13839		0.449416		0.878453		0.471289
	Donor I
	Donor II
	Donor III
	Donor IV

## Sheet: HbAC
	HbAC as presented in Figure 3 and Supplementary Figure 1
		Bending Modulus κ [10-19 N m]						Surface Tension σ [10-6 N m-1]						Membrane Confinement γ [106 N m-3]						Apparent RBC Viscosity ηRBC [10-2 N m-2 s]
	(n)	Uninfected		Ring		Trophozoite		Uninfected		Ring		Trophozoite		Uninfected		Ring		Trophozoite		Uninfected		Ring		Trophozoite
	average	2.545		3.8952		5.521		1.09472		2.0128		4.30175		0.909167		2.1528		5.95275		1.23		3.3452		9.8508
	std	0.832571		1.38572		2.19369		0.273186		0.57384		1.44968		0.426532		1.03784		3.37173		0.648828		1.84077		10.4991
	1	1.76		4.34		2.78		1.23		1.02		7.25		0.58		0.93		3.77		0.41		6.71		20.71
	2	2.4		3		5.37		1.37		1.68		3.08		0.72		1.05		4.79		0.79		3.73		0.77
	3	2		5.16		4.59		1.65		1.58		4.52		0.17		1.16		2.22		1.65		3.51		2.17
	4	5.33		2.51		5.21		0.89		2.01		2.78		0.62		1.78		5.8		2.09		4.15		35.23
	5	2.19		4.14		5.25		1.45		2.29		5.92		0.43		3.43		3.44		1.19		3.67		1.79
	6	1.92		2.56		5.85		0.79		1.95		5.06		0.48		3.82		10.78		2.33		1.51		15.97
	7	1.94		7.02		6.74		1.26		2.6		4.24		0.83		4.34		4.14		1.45		5.27		8.27
	8	1.89		2.28		4.18		0.81		2.43		6.05		0.99		2.42		6.91		0.47		4.95		2.17
	9	2.03		2.14		5.64		1.3		2.2		3.11		0.93		1.48		2.39		0.49		3.21		7.81
	10	2.19		3.28		3.49		0.83		2.52		6.4		0.91		2.7		6.68		0.53		0.73		11.37
	11	3.09		3.89		6.76		1.45		1.92		6.41		1.48		0.7		5.39		1.97		2.23		19.39
	12	2.71		2.78		5.9		0.46		2.05		3.19		0.65		2.6		7.01		0.79		8.69		0.67
	13	2.09		5.26		6.48		1.52		2.46		8.65		1.68		1.22		15		0.49		2.09		3.19
	14	2.25		4.14		3.37		1.14		1.94		4.35		1.53		1.63		11.11		0.75		3.73		27.41
	15	2.9		3.44		3.25		0.89		2.42		3.16		0.54		1		4.56		1.87		2.15		9.43
	16	2.64		1.8		6.49		1.2		1.85		3		1.29		1.8		6.07		1.91		5.47		1.13
	17	1.43		2.62		7.08		1.04		1.57		3.07		2.04		3.21		1.68		2.07		4.03		38.19
	18	1.68		5.45		4.91		1.52		1.06		3.86		0.99		2.55		1.88		1.53		2.65		7.97
	19	3.03		4.32		4.28		0.75		1.31		3.99		0.92		1.11		3.8		2.65		2.07		6.01
	20	1.67		3.2		3.84		1.33		1.26		5.72		1.24		2.44		3.22		0.95		1.17		5.53
	21	4.55		4.65		5.38		0.87		1.95		3.42		0.62		2.22		11.14		1.87		1.53		5.15
	22	3.7		6		4.22		0.9		2.87		2.59		0.32		4.25		7.08		1.63		3.45		11.59
	23	2.79		4.73		12.9		0.67		1.29		5.1		0.5		1.8		1.78		1.27		0.55		1.59
	24	3.02		2.43		4.65		0.86		3.26		3.23		0.85		2.86		3.95		0.77		3.19		1.99
	25	2.57		6.24		4.01		1.24		2.83		3.61		1.18		1.32		4.22		0.57		3.19		0.77
	26	1.85				5.14		1.04				3.11		0.7				12.57		0.39
	27	2.8				5.61		0.91				2.45		0.83				2.02		0.55
	28	3.19				2.96		1.17				4.44		1.13				4.41		1.79
	29	3.18				3.48		1				2.14		0.36				7.68		0.99
	30	2.25				3.7		0.7				6.01		1.64				7.41		0.53
	31	3.19				10.01		1.11				5.25		1.48				3.86		1.15
	32	1.5				7.27		1.15				3.84		0.83				11.29		1.65
	33	2.96				10.66		1.08				4.47		0.59				12.69		2.15
	34	3.39				5.19		1.17				4.21		0.75				1.86		0.67
	35	2.02				3.75		1.27				3.62		1.3				4.58		1.45
	36	1.52				7.42		1.39				3.82		0.63				7.3		0.47
	37					3.94						3.08						3.74
	38					10.14						3.91						6.13
	39					4.51						3.37						8.32
	40					4.44						6.59						5.44
	41
	42
	43
	44
	45
	(n)	36		25		40		36		25		40		36		25		40		36		25		25
	(N)	3		3		3		3		3		3		3		3		3		3		3		3
One-way Anova
P Values		0.827296		0.137929		0.213738		0.383561		0.851058		0.217081		0.26402		0.5079		0.976041		0.552403		0.095846		0.427578
	Donor I
	Donor II
	Donor III
	Donor IV

## Sheet: Knobless
	Knobless (HbAA) as presented in Figure 4
		Bending Modulus κ [10-19 N m]						Surface Tension σ [10-6 N m-1]						Membrane Confinement γ [106 N m-3]						Apparent RBC Viscosity ηRBC [10-2 N m-2 s]
		Uninfected		Ring		Trophozoite		Uninfected		Ring		Trophozoite		Uninfected		Ring		Trophozoite		Uninfected		Ring		Trophozoite
	average					3.48489						2.19378						2.19553						9.12882
	std					0.982144						0.658352						1.20011						5.3969
	1					3.03						2.87						1.007						16.83
	2					3.94						2.31						3.39						11.37
	3					2.98						1.62						2.201						20.57
	4					2.73						1.63						0.7						3.13
	5					5.48						2.83						3.653						0.73
	6					1.81						2.1						0.6						8.39
	7					5.03						2.62						3.426						5.95
	8					3.33						2.17						3.542						16.13
	9					5.53						1.63						1.202						18.51
	10					4.07						3.52						0.5						4.23
	11					1.38						1.71						0.913						14.87
	12					2.82						2.38						0.723						8.61
	13					3.24						2.1						3.396						7.11
	14					3.71						2.37						3.773						4.27
	15					3.65						2.18						3.263						2.67
	16					2.11						3.73						2.121						15.19
	17					3.16						2.63						0.45						11.35
	18					3.73						2.29						3.526						12.07
	19					3.18						2.34						4.289						16.57
	20					4.29						2.56						3.821						14.03
	21					4.13						1.3						1.026						0.37
	22					4.58						2.11						2.435						10.07
	23					2.96						1.22						1.258						7.31
	24					2.86						1.86						3.018						0.17
	25					4.29						1.88						2.058						11.47
	26					3.01						1.48						1.818						12.35
	27					3.98						2.69						4.542						1.85
	28					2.38						2.61						0.596						8.93
	29					3.41						1.79						2.35						11.61
	30					2.6						2.05						0.746						6.55
	31					4.35						2.18						2.743						4.93
	32					2.09						1.17						1.636						10.55
	33					4.96						1.64						1.353						5.57
	34					4.75						2.17						2.488						6.07
	35					3.92						2.52						4.049
	36					4.42						1.08						0.656
	37					2						2.2						2.553
	38					3.74						1.7						1.924
	39					4.35						2.28						2.998
	40					3.31						1.87						2.637
	41					3.29						1.76						2.362
	42					4.72						4.5						2.328
	43					2.84						2.12						0.758
	44					2.19						3.14						0.689
	45					2.49						1.81						3.282
	46					2.31						1.9						3.9
	47					2.56						1.82						3.233
	48
	49
	50
	(n)					47						47						47						34
	(N)					3						3						3						3
One-way Anova
P Values						0.932299						0.793627						0.920862						0.379769
	Donor I
	Donor II
	Donor III
	Donor IV

## Sheet: Significance
Statistical Signifance Summary as presented in Figure 2, 3, 4 and Table 1
	Welch t-test P values:
	κ		HbAA			HbAS			HbAC				σ		HbAA			HbAS			HbAC
			U	R	T	U	R	T	U	R	T				U	R	T	U	R	T	U	R	T
	HbAA	U		0.767031	0.00884172	0.468956			0.411847				HbAA	U		1.33098e-06	1.752e-09	0.0189089			3.24e-09
		R	0.767031		0.0124564		0.510468			0.000408947				R	1.33098e-06		2.54509e-07		0.341557			1.53234e-05
		T	0.00884172	0.0124564				4.88e-10			1.0468e-05			T	1.752e-09	2.54509e-07				0.966956			0.00626874
	HbAS	U	0.468956				0.100093	0	0.170586				HbAS	U	0.0189089				1.64583e-05	0	6.8792e-06
		R		0.510468		0.100093		0		6.80082e-05				R		0.341557		1.64583e-05		3.6e-11		0.000993039
		T			4.88e-10	0	0				0.342536			T			0.966956	0	3.6e-11				0.000619083
	HbAC	U	0.411847			0.170586				0.000105311	1.64e-10		HbAC	U	3.24e-09			6.8792e-06				1.9865e-08	0
		R		0.000408947			6.80082e-05		0.000105311		0.000514493			R		1.53234e-05			0.000993039		1.9865e-08		3e-12
		T			1.0468e-05			0.342536	1.64e-10	0.000514493				T			0.00626874			0.000619083	0	3e-12
	K	T	9.46419e-06		0.903693								K	T	0		0.00140091								K = Knobless
	γ		HbAA			HbAS			HbAC				η		HbAA			HbAS			HbAC
			U	R	T	U	R	T	U	R	T				U	R	T	U	R	T	U	R	T
	HbAA	U		2.99863e-05	0	0.0290472			5.78622e-06				HbAA	U		0.00209113	1.0761e-08	0.0968327			0.717769
		R	2.99863e-05		2e-12		0.30214			0.404426				R	0.00209113		7.654e-08		0.891703			0.00180706
		T	0	2e-12				0.000895133			0.262527			T	1.0761e-08	7.654e-08				0.790317			0.661952
	HbAS	U	0.0290472				0	0	0.000415745				HbAS	U	0.0968327				0.00341927	3.624e-09	0.0424379
		R		0.30214		0		0.0074148		0.690489				R		0.891703		0.00341927		2.5212e-08		0.00288235
		T			0.000895133	0	0.0074148				0.000857952			T			0.790317	3.624e-09	2.5212e-08				0.774139
	HbAC	U	5.78622e-06			0.000415745				3.66768e-06	0		HbAC	U	0.717769			0.0424379				6.70818e-06	0.000405549
		R		0.404426			0.690489		3.66768e-06		2.2061e-08			R		0.00180706			0.00288235		6.70818e-06		0.00526308
		T			0.262527			0.000857952	0	2.2061e-08				T			0.661952			0.774139	0.000405549	0.00526308
	K	T	1e-12		0								K	T	5.85e-10		0.824811
							Bending Modulus κ [10-19 N m]						Surface Tension σ [10-6 N m-1]						Membrane Confinement γ [106 N m-3]						Apparent RBC Viscosity ηRBC [10-2 N m-2 s]
							Uninfected		Ring		Trophozoite		Uninfected		Ring		Trophozoite		Uninfected		Ring		Trophozoite		Uninfected		Ring		Trophozoite
				Mean			2.68167		2.62067		3.44862		0.73119		1.30133		3.25414		0.511667		1.86433		5.27945		1.17476		1.93133		8.83207
		HbAA		(n)			42		30		29		42		30		29		42		30		29		42		30		29
				STD			0.583352		1.00634		1.40751		0.153176		0.51308		1.55905		0.212456		1.4966		1.42106		0.694613		1.12416		5.17899
				Mean			2.77415		2.4568		5.90077		0.824634		1.4436		3.23974		0.613659		2.30772		3.68254		0.941282		1.8836		9.1876
		HbAS		(n)			41		25		39		41		25		39		41		25		39		39		25		25
				STD			0.574592		0.827752		1.20599		0.198225		0.573689		1.18035		0.205649		1.62897		2.33925		0.551786		1.40913		4.59506
				Mean			2.545		3.8952		5.521		1.09472		2.0128		4.30175		0.909167		2.1528		5.95275		1.23		3.3452		9.8508
		HbAC		(n)			36		25		40		36		25		40		36		25		40		36		25		25
				STD			0.832571		1.38572		2.19369		0.273186		0.57384		1.44968		0.426532		1.03784		3.37173		0.648828		1.84077		10.4991
				Mean							3.48489						2.19378						2.19553						9.12882
		Knobless		(n)							47						47						47						34
				STD							0.982144						0.658352						1.20011						5.3969

## Sheet: Simulation Data
Simulation Data as presented in Figure 6 and 7
	Figure 6a								Figure 6b								Figure 6c				Figure 6d				Figure 7c
	q = wavenumber								q = wavenumber								ρ = connector density				ρ = connector density				N = Number of springs in all knobs
	MSD = mean square displacement								MSD = mean square displacement								γ = membrane confinement				k= spring constant				γ/γ0 = relative membrane confinement
	ρ = connector density								k= spring constant																n = Number of springs per knob
	ρ [µm-2]	1096		257		44			k [µN m-1]	0.0132		1.32		60											n	85		49		25		13
		q [107 m-1]	MSD [10-20 m2]	q [107 m-1]	MSD [10-20 m2]	q [107 m-1]	MSD [10-20 m2]			q [107 m-1]	MSD [10-20 m2]	q [107 m-1]	MSD [10-20 m2]	q [107 m-1]	MSD [10-20 m2]			ρ [1012 m-2]	γ [106 N m-3]			ρ [1012 m-2]	k [10-10 N m-1]			N	γ/γ0	N	γ/γ0	N	γ/γ0	N	γ/γ0
																										0	1	0	1	0	1	0	1
		0	28153.7	0	120066	0	701311			0	120062	0	1201.94	0	26.6803			1194	30.6239			1.32	0.0692326			85	2.62124	49	1.94393	50	1.96918	52	2.01448
		0	0	0	0	0	0			0	0	0	0	0	0			795	20.4989			6	0.314694			170	4.24248	98	2.8912	100	2.9469	104	3.02934
		0.444288	643.836	0.444288	659.298	0.444288	663.359			0.444288	1027.17	0.444288	556.2	0.444288	26.0108			535	13.8664			13.2	0.692325			255	5.88377	147	3.82622	150	3.91645	156	4.04233
		0.888577	69.4983	0.888577	69.6299	0.888577	69.6634			0.888577	167.926	0.888577	141.947	0.888577	21.7272			416	10.8176			60	3.14691			340	7.47753	196	4.76309	200	4.89863	208	5.05904
		1.33286	35.6491	1.33286	35.6881	1.33286	35.698			1.33286	43.8616	1.33286	42.3311	1.33286	16.5917			353	9.19909			132	6.92314			425	9.10954	245	5.71185	250	5.87226	260	6.07538
		1.77715	12.1475	1.77715	12.1516	1.77715	12.1526			1.77715	13.2441	1.77715	13.096	1.77715	8.78148			257	6.72519			600	31.4668					294	6.65243	300	6.83439	312	7.09766
		2.22144	4.84967	2.22144	4.85036	2.22144	4.85053			2.22144	5.02111	2.22144	4.99912	2.22144	4.19085			166	4.36877			1320	69.2207					343	7.61864	350	7.81842	364	8.11697
		2.66573	2.82933	2.66573	2.82955	2.66573	2.8296			2.66573	2.98911	2.66573	2.98169	2.66573	2.6856			102	2.70156			6000	314.424					392	8.56294	400	8.78983	416	9.12885
		3.11002	1.57372	3.11002	1.57378	3.11002	1.5738			3.11002	1.6082	3.11002	1.60604	3.11002	1.51567			73	1.94194			13200	683.705					441	9.49833	450	9.76903	468	10.1456
		3.55431	0.844278	3.55431	0.844298	3.55431	0.844303			3.55431	0.88659	3.55431	0.885932	3.55431	0.85767			44	1.17825			60000	2630.02
		3.99859	0.537912	3.99859	0.53792	3.99859	0.537922			3.99859	0.606056	3.99859	0.60575	3.99859	0.592466							132000	5407.89
		4.44288	0.386922	4.44288	0.386926	4.44288	0.386927			4.44288	0.403418	4.44288	0.403282	4.44288	0.397362							600000	21792.8
		4.88717	0.267121	4.88717	0.267123	4.88717	0.267124			4.88717	0.267101	4.88717	0.267042	4.88717	0.264451
		5.33146	0.189542	5.33146	0.189543	5.33146	0.189544			5.33146	0.19196	5.33146	0.191929	5.33146	0.190585
		5.77575	0.141358	5.77575	0.141359	5.77575	0.141359			5.77575	0.145216	5.77575	0.145199	5.77575	0.144432
		6.22004	0.106033	6.22004	0.106033	6.22004	0.106033			6.22004	0.106981	6.22004	0.106972	6.22004	0.106557
		6.66432	0.0787592	6.66432	0.0787594	6.66432	0.0787594			6.66432	0.0804458	6.66432	0.0804405	6.66432	0.0802062
		7.10861	0.063036	7.10861	0.0630361	7.10861	0.0630361			7.10861	0.0640228	7.10861	0.0640195	7.10861	0.063872
		7.5529	0.0499858	7.5529	0.0499859	7.5529	0.0499859			7.5529	0.0499502	7.5529	0.0499482	7.5529	0.0498589
		7.99719	0.0385746	7.99719	0.0385746	7.99719	0.0385746			7.99719	0.0392221	7.99719	0.0392208	7.99719	0.0391667
		8.44148	0.0310429	8.44148	0.0310429	8.44148	0.0310429			8.44148	0.032278	8.44148	0.0322771	8.44148	0.0322413
		8.88577	0.0262185	8.88577	0.0262185	8.88577	0.0262185			8.88577	0.0266141	8.88577	0.0266135	8.88577	0.0265894
		9.33005	0.0216083	9.33005	0.0216083	9.33005	0.0216083			9.33005	0.0216358	9.33005	0.0216354	9.33005	0.021621
		9.77434	0.0177049	9.77434	0.0177049	9.77434	0.0177049			9.77434	0.0180605	9.77434	0.0180602	9.77434	0.0180508
		10.2186	0.0152756	10.2186	0.0152756	10.2186	0.0152756			10.2186	0.0154112	10.2186	0.015411	10.2186	0.0154043
		10.6629	0.0129787	10.6629	0.0129787	10.6629	0.0129787			10.6629	0.0129692	10.6629	0.0129691	10.6629	0.0129646
		11.1072	0.0107422	11.1072	0.0107422	11.1072	0.0107422			11.1072	0.010999	11.1072	0.0109989	11.1072	0.0109961
		11.5515	0.00921643	11.5515	0.00921643	11.5515	0.00921643			11.5515	0.00947513	11.5515	0.00947506	11.5515	0.00947244
		11.9958	0.00804482	11.9958	0.00804482	11.9958	0.00804482			11.9958	0.00812908	11.9958	0.00812903	11.9958	0.00812718
		12.4401	0.00695206	12.4401	0.00695206	12.4401	0.00695206			12.4401	0.00699757	12.4401	0.00699753	12.4401	0.00699606
		12.8844	0.00597891	12.8844	0.00597891	12.8844	0.00597891			12.8844	0.00612657	12.8844	0.00612654	12.8844	0.00612532
		13.3286	0.00530606	13.3286	0.00530606	13.3286	0.00530606			13.3286	0.0053804	13.3286	0.00538038	13.3286	0.00537938
		13.7729	0.00467954	13.7729	0.00467954	13.7729	0.00467954			13.7729	0.0047051	13.7729	0.00470508	13.7729	0.00470431
		14.2172	0.00406548	14.2172	0.00406548	14.2172	0.00406548			14.2172	0.00415855	14.2172	0.00415853	14.2172	0.00415792
		14.6615	0.00361642	14.6615	0.00361642	14.6615	0.00361642			14.6615	0.00369523	14.6615	0.00369522	14.6615	0.00369473
		15.1058	0.00322083	15.1058	0.00322083	15.1058	0.00322083			15.1058	0.00327626	15.1058	0.00327625	15.1058	0.00327587
		15.5501	0.00287065	15.5501	0.00287065	15.5501	0.00287065			15.5501	0.00292808	15.5501	0.00292807	15.5501	0.00292776
		15.9944	0.00257209	15.9944	0.00257209	15.9944	0.00257209			15.9944	0.00261445	15.9944	0.00261445	15.9944	0.0026142
		16.4387	0.00232471	16.4387	0.00232471	16.4387	0.00232471			16.4387	0.00233928	16.4387	0.00233927	16.4387	0.00233908
		16.883	0.00208779	16.883	0.00208779	16.883	0.00208779			16.883	0.00210567	16.883	0.00210567	16.883	0.00210551
		17.3272	0.00186143	17.3272	0.00186143	17.3272	0.00186143			17.3272	0.00190271	17.3272	0.00190271	17.3272	0.00190258
		17.7715	0.00170325	17.7715	0.00170325	17.7715	0.00170325			17.7715	0.00172512	17.7715	0.00172512	17.7715	0.00172502
		18.2158	0.00154729	18.2158	0.00154729	18.2158	0.00154729			18.2158	0.00156026	18.2158	0.00156026	18.2158	0.00156018
		18.6601	0.00139858	18.6601	0.00139858	18.6601	0.00139858			18.6601	0.00142113	18.6601	0.00142113	18.6601	0.00142106
		19.1044	0.00127171	19.1044	0.00127171	19.1044	0.00127171			19.1044	0.00129359	19.1044	0.00129359	19.1044	0.00129354
		19.5487	0.00116245	19.5487	0.00116245	19.5487	0.00116245			19.5487	0.00117793	19.5487	0.00117793	19.5487	0.00117788
		19.993	0.00106581	19.993	0.00106581	19.993	0.00106581			19.993	0.00108429	19.993	0.00108429	19.993	0.00108426
		20.4373	0.0009763	20.4373	0.0009763	20.4373	0.0009763			20.4373	0.000990961	20.4373	0.000990961	20.4373	0.000990931
		20.8815	0.000902926	20.8815	0.000902926	20.8815	0.000902926			20.8815	0.00091011	20.8815	0.00091011	20.8815	0.000910084
		21.3258	0.000829321	21.3258	0.000829321	21.3258	0.000829321			21.3258	0.000836166	21.3258	0.000836166	21.3258	0.000836145
		21.7701	0.00075638	21.7701	0.00075638	21.7701	0.00075638			21.7701	0.000771977	21.7701	0.000771977	21.7701	0.000771959
		22.2144	0.00069666	22.2144	0.00069666	22.2144	0.00069666			22.2144	0.000710629	22.2144	0.000710629	22.2144	0.000710614
		22.6587	0.000646987	22.6587	0.000646987	22.6587	0.000646987			22.6587	0.000658698	22.6587	0.000658697	22.6587	0.000658683
		23.103	0.000599175	23.103	0.000599175	23.103	0.000599175			23.103	0.000610262	23.103	0.000610262	23.103	0.000610251
		23.5473	0.000555124	23.5473	0.000555124	23.5473	0.000555124			23.5473	0.000563317	23.5473	0.000563317	23.5473	0.000563307
		23.9916	0.000518808	23.9916	0.000518808	23.9916	0.000518808			23.9916	0.000524973	23.9916	0.000524972	23.9916	0.000524963
		24.4359	0.000481851	24.4359	0.000481851	24.4359	0.000481851			24.4359	0.00048913	24.4359	0.00048913	24.4359	0.000489121
		24.8801	0.000446171	24.8801	0.000446171	24.8801	0.000446171			24.8801	0.000454588	24.8801	0.000454588	24.8801	0.00045458
		25.3244	0.000417244	25.3244	0.000417244	25.3244	0.000417244			25.3244	0.000423066	25.3244	0.000423065	25.3244	0.000423059
		25.7687	0.000390131	25.7687	0.000390131	25.7687	0.000390131			25.7687	0.000396765	25.7687	0.000396765	25.7687	0.000396759
		26.213	0.000363557	26.213	0.000363557	26.213	0.000363557			26.213	0.000369948	26.213	0.000369948	26.213	0.000369943
		26.6573	0.000339418	26.6573	0.000339418	26.6573	0.000339418			26.6573	0.000344789	26.6573	0.000344789	26.6573	0.000344785
		27.1016	0.000318696	27.1016	0.000318696	27.1016	0.000318696			27.1016	0.00032394	27.1016	0.00032394	27.1016	0.000323937
		27.5459	0.000299331	27.5459	0.000299331	27.5459	0.000299331			27.5459	0.000303539	27.5459	0.000303539	27.5459	0.000303536
		27.9902	0.00027969	27.9902	0.00027969	27.9902	0.00027969			27.9902	0.000284256	27.9902	0.000284256	27.9902	0.000284253
		28.4345	0.000263677	28.4345	0.000263677	28.4345	0.000263677			28.4345	0.000267324	28.4345	0.000267324	28.4345	0.000267322
		28.8787	0.000247776	28.8787	0.000247776	28.8787	0.000247776			28.8787	0.000252328	28.8787	0.000252328	28.8787	0.000252326
		29.323	0.000232855	29.323	0.000232855	29.323	0.000232855			29.323	0.000236744	29.323	0.000236744	29.323	0.000236742
		29.7673	0.000219292	29.7673	0.000219292	29.7673	0.000219292			29.7673	0.000222635	29.7673	0.000222635	29.7673	0.000222634
		30.2116	0.000206978	30.2116	0.000206978	30.2116	0.000206978			30.2116	0.000210919	30.2116	0.000210919	30.2116	0.000210917
		30.6559	0.000194995	30.6559	0.000194995	30.6559	0.000194995			30.6559	0.000198609	30.6559	0.000198609	30.6559	0.000198608
		31.1002	0.00018412	31.1002	0.00018412	31.1002	0.00018412			31.1002	0.000187402	31.1002	0.000187402	31.1002	0.000187401
		31.5445	0.00017498	31.5445	0.00017498	31.5445	0.00017498			31.5445	0.000177397	31.5445	0.000177397	31.5445	0.000177396
		31.9888	0.000165303	31.9888	0.000165303	31.9888	0.000165303			31.9888	0.000167881	31.9888	0.000167881	31.9888	0.00016788
		32.433	0.000156332	32.433	0.000156332	32.433	0.000156332			32.433	0.000158891	32.433	0.000158891	32.433	0.00015889
		32.8773	0.000147956	32.8773	0.000147956	32.8773	0.000147956			32.8773	0.000150278	32.8773	0.000150278	32.8773	0.000150278
		33.3216	0.000139996	33.3216	0.000139996	33.3216	0.000139996			33.3216	0.000142414	33.3216	0.000142414	33.3216	0.000142413
		33.7659	0.000133104	33.7659	0.000133104	33.7659	0.000133104			33.7659	0.000135098	33.7659	0.000135098	33.7659	0.000135098
		34.2102	0.000126448	34.2102	0.000126448	34.2102	0.000126448			34.2102	0.000128337	34.2102	0.000128337	34.2102	0.000128337
		34.6545	0.000120275	34.6545	0.000120275	34.6545	0.000120275			34.6545	0.000121851	34.6545	0.000121851	34.6545	0.00012185
		35.0988	0.000114458	35.0988	0.000114458	35.0988	0.000114458			35.0988	0.000115826	35.0988	0.000115826	35.0988	0.000115825
		35.5431	0.000108918	35.5431	0.000108918	35.5431	0.000108918			35.5431	0.000110278	35.5431	0.000110278	35.5431	0.000110277
		35.9874	0.000103486	35.9874	0.000103486	35.9874	0.000103486			35.9874	0.000104829	35.9874	0.000104828	35.9874	0.000104828
		36.4316	9.86848e-05	36.4316	9.86848e-05	36.4316	9.86848e-05			36.4316	9.97865e-05	36.4316	9.97865e-05	36.4316	9.97861e-05
		36.8759	9.4081e-05	36.8759	9.4081e-05	36.8759	9.4081e-05			36.8759	9.52116e-05	36.8759	9.52116e-05	36.8759	9.52113e-05
		37.3202	8.98369e-05	37.3202	8.98369e-05	37.3202	8.98369e-05			37.3202	9.07901e-05	37.3202	9.07901e-05	37.3202	9.07898e-05
		37.7645	8.54657e-05	37.7645	8.54657e-05	37.7645	8.54657e-05			37.7645	8.65687e-05	37.7645	8.65687e-05	37.7645	8.65684e-05
		38.2088	8.17581e-05	38.2088	8.17581e-05	38.2088	8.17581e-05			38.2088	8.26167e-05	38.2088	8.26167e-05	38.2088	8.26165e-05
		38.6531	7.80461e-05	38.6531	7.80461e-05	38.6531	7.80461e-05			38.6531	7.89841e-05	38.6531	7.89841e-05	38.6531	7.89839e-05
		39.0974	7.47627e-05	39.0974	7.47627e-05	39.0974	7.47627e-05			39.0974	7.54924e-05	39.0974	7.54924e-05	39.0974	7.54922e-05
		39.5417	7.14936e-05	39.5417	7.14936e-05	39.5417	7.14936e-05			39.5417	7.21609e-05	39.5417	7.21609e-05	39.5417	7.21608e-05
		39.9859	6.86304e-05	39.9859	6.86304e-05	39.9859	6.86304e-05			39.9859	6.91583e-05	39.9859	6.91583e-05	39.9859	6.91582e-05
		40.4302	6.55958e-05	40.4302	6.55958e-05	40.4302	6.55958e-05			40.4302	6.6143e-05	40.4302	6.6143e-05	40.4302	6.61429e-05
		40.8745	6.30652e-05	40.8745	6.30652e-05	40.8745	6.30652e-05			40.8745	6.34081e-05	40.8745	6.34081e-05	40.8745	6.3408e-05
		41.3188	6.02286e-05	41.3188	6.02286e-05	41.3188	6.02286e-05			41.3188	6.06334e-05	41.3188	6.06334e-05	41.3188	6.06333e-05
		41.7631	5.80107e-05	41.7631	5.80107e-05	41.7631	5.80107e-05			41.7631	5.78803e-05	41.7631	5.78803e-05	41.7631	5.78803e-05
		42.2074	5.53237e-05	42.2074	5.53237e-05	42.2074	5.53237e-05			42.2074	5.57486e-05	42.2074	5.57486e-05	42.2074	5.57485e-05
		42.6517	5.34161e-05	42.6517	5.34161e-05	42.6517	5.34161e-05			42.6517	5.33743e-05	42.6517	5.33743e-05	42.6517	5.33743e-05
		43.096	5.07904e-05	43.096	5.07904e-05	43.096	5.07904e-05			43.096	5.08107e-05	43.096	5.08107e-05	43.096	5.08106e-05
		43.5403	4.92317e-05	43.5403	4.92317e-05	43.5403	4.92317e-05			43.5403	4.92717e-05	43.5403	4.92717e-05	43.5403	4.92716e-05
		43.9845	4.69313e-05	43.9845	4.69313e-05	43.9845	4.69313e-05			43.9845	4.76368e-05	43.9845	4.76368e-05	43.9845	4.76367e-05
